# Supplementary material for: Identification of the Aldo-Keto Reductase Responsible for d-Galacturonic Acid Conversion to l-Galactonate in Saccharomyces cerevisiae
Source: J Fungi (Basel). 2021 Oct 27;7(11):914. doi: 10.3390/jof7110914 (PMC8622349; doi:10.3390/jof7110914)
Supplement: Supplementary file 1 [file jof-07-00914-s001.zip]

Archive with 1 entries (1 files):
- jof-1356492-supplementary.pdf
